# Supplementary material for: Differentiation of Symbiotic Cells and Endosymbionts in Medicago truncatula Nodulation Are Coupled to Two Transcriptome-Switches
Source: PLoS One. 2010 Mar 4;5(3):e9519. doi: 10.1371/journal.pone.0009519 (PMC2832008; doi:10.1371/journal.pone.0009519)
Supplement: Table S3 — List of clones for genes that are induced in all the mutants that were analyzed in this study. The cluster, clone number, accession number and annotation are indicated. (0.06 MB XLS) [file pone.0009519.s007.xls]

## Sheet: Feuil1
expression profile	clone n°	GenBank accession	MtGI accession	annotation
profile 4	3411	DY617425	TC104645	UDP-glycosyltransferase; cell division activation (Woo et al., 1999 Plant Cell 11, 2303-2315)
profile 4	4448	DY618172	TC100539	WD-40 repeat protein; signal transduction
profile 5	4482	DY618196	TC100662	alcohol dehydrogenase
profile 5	1608	DY616189	TC96169	nodulin 6 (MtN6); nodulin 61 (soybean); glutamate-ammonia ligase (glutamine syntase)
profile 5	2722	DY617043	singleton	ubiquitin carboxyl-terminal hydrolase; deubiquitinating enzyme; MtN2
profile 6	2423	DY616821	TC100662	alcohol dehydrogenase
profile 6	4018	DY617833	TC98964	caffeic acid O-methyltransferase (catalyzes the S-adenosylmethionine-dependent O-methylation of caffeic acid to form ferulic acid (antioxidant))
profile 6	4175	DY617957	singleton	caffeic acid O-methyltransferase (catalyzes the S-adenosylmethionine-dependent O-methylation of caffeic acid to form ferulic acid (antioxidant))
profile 6	131	AJ388768	TC100150	carbonic anhydrase
profile 6	1296	DY615949	TC100834	signal peptidase 25kDa subunit (SPC25); ER; protein secretion
profile 6	1371	DY615994	TC101347	enod16, signal peptide, proline-rich; related to enod20
profile 6	309	AJ388939	TC94515	nodulin ENOD40
profile 6	1555	DY616152	TC109169	MtN25 protein; soluble acidic protein (primordium specific)
profile 6	259	AJ388890	singleton	MRP-like ABC transporter (Glutathione S-conjugate-transporting ATPase)
profile 6	1002	DY615716	TC108339	NCR109 (MtN28)
profile 6	1531	DY616132	singleton	NCR145
profile 6	385	AJ389008	TC102614	DNAJ protein (heat shock protein)
profile 6	360	AJ388985	TC109579	protein of unknown function with DUF640 domain
profile 6	105	AJ388744	TC100510	40S ribosomal protein S8
profile 6	2150	DY616615	TC95444	pathogenesis related protein of unknown function; PR-1 like
profile 6	3895	DY617729	TC94812	UDP-sulfoquinovose synthase; Sulfolipid biosynthesis protein
profile 6	3135	DY617301	singleton	bZIP transcription factor TGA-type (TGACG MOTIF-BINDING)
profile 6	2699	DY617021	TC95981	transcription factor CCAAT-binding nuclear factor Y subunit (HAP2); Combier et al., 2006
profile 7	3921	DY617752	TC100432	enod8; suger esterase
profile 7	4651	DY618319	TC107043	Universal stress protein (Usp); induced upon stress; increase survival upon stress
profile 7	2037	DY616518	TC101259	GATA-binding transcription factor (Zn finger)
profile 7	585	DY615505	TC107287	hexose transporter protein
profile 7	3629	DY617527	TC94045	histone H2B
profile 7	215	AJ388849	TC106591	leghemoglobin
profile 7	108	AJ388746	TC106593	leghemoglobin
profile 7	130	AJ388767	TC106592	leghemoglobin 1
profile 7	224	AJ388857	TC100586	leghemoglobin 29
profile 7	288	AJ388918	TC94518	enod2/nodulin75/N8 (other nodule specific homologue:TC106596)
profile 7	154	AJ388791	TC106696	nodulin 25
profile 7	1658	DY616222	TC108598	phosphoethanolamine N-methyltransferase
profile 8	4692	DY618351	TC95234	auxin responsive SAUR protein
profile 8	571	DY615493	TC111268	NCR230
profile 8	2925	DY617196	TC102991	calcium-binding EF-hand; adenine nucleotide translocator 1
profile 8	1834	DY616361	TC100830	CCCH-type zinc finger transcription factor
profile 8	737	DY615650	TC106991	heme oxygenase 1
profile 8	1122	DY615798	TC107005	protein of unknown function
profile 8	2187	DY616646	TC107737	wound induced protein (91aa) of unknown function; conserved in plants
